# Supplementary material for: Validation of a Spectral Flow Cytometry Single-Tube Panel for the Clinical Diagnosis and Follow-Up of Children and Adolescents with B-Cell Acute Lymphoblastic Leukemia
Source: Cells. 2024 Nov 15;13(22):1891. doi: 10.3390/cells13221891 (PMC11592797; doi:10.3390/cells13221891)
Supplement: Supplementary file 1 [file cells-13-01891-s001.zip]

Archive with 1 entries (1 files):
- cells-3235094-supplementary.pdf
